# Supplementary material for: Not Just Rocked, but Delighted: Rhythmic Passive Movement Induces Positive States in Chicks
Source: Ann N Y Acad Sci. 2026 Jun 16;1560(1):e70321. doi: 10.1111/nyas.70321 (PMC13271044; doi:10.1111/nyas.70321)
Supplement: Supplementary file 1 — Supplementary Material: nyas70321‐sup‐0001‐SuppMat.xlsx [file NYAS-1560-0-s001.xlsx]

## Sheet: rocking
ID	sex	rocking condition	direction	call_type	phase	call_n
433972	M	0.2	H	D	still_start	85
433972	M	0.2	H	D	rocking	86
433972	M	0.2	H	D	still_end	68
433972	M	0.2	H	P	still_start	0
433972	M	0.2	H	P	rocking	0
433972	M	0.2	H	P	still_end	27
433973	M	0.2	H	D	still_start	117
433973	M	0.2	H	D	rocking	113
433973	M	0.2	H	D	still_end	103
433973	M	0.2	H	P	still_start	0
433973	M	0.2	H	P	rocking	0
433973	M	0.2	H	P	still_end	0
434031	F	0.2	H	D	still_start	94
434031	F	0.2	H	D	rocking	43
434031	F	0.2	H	D	still_end	74
434031	F	0.2	H	P	still_start	0
434031	F	0.2	H	P	rocking	2
434031	F	0.2	H	P	still_end	0
434034	F	0.2	H	D	still_start	106
434034	F	0.2	H	D	rocking	76
434034	F	0.2	H	D	still_end	98
434034	F	0.2	H	P	still_start	0
434034	F	0.2	H	P	rocking	0
434034	F	0.2	H	P	still_end	0
434035	F	0.2	H	D	still_start	112
434035	F	0.2	H	D	rocking	55
434035	F	0.2	H	D	still_end	75
434035	F	0.2	H	P	still_start	0
434035	F	0.2	H	P	rocking	0
434035	F	0.2	H	P	still_end	0
434037	F	0.2	H	D	still_start	97
434037	F	0.2	H	D	rocking	79
434037	F	0.2	H	D	still_end	100
434037	F	0.2	H	P	still_start	0
434037	F	0.2	H	P	rocking	0
434037	F	0.2	H	P	still_end	0
434049	F	0.2	H	D	still_start	91
434049	F	0.2	H	D	rocking	81
434049	F	0.2	H	D	still_end	108
434049	F	0.2	H	P	still_start	0
434049	F	0.2	H	P	rocking	0
434049	F	0.2	H	P	still_end	0
434040	F	0.2	H	D	still_start	123
434040	F	0.2	H	D	rocking	116
434040	F	0.2	H	D	still_end	116
434040	F	0.2	H	P	still_start	0
434040	F	0.2	H	P	rocking	0
434040	F	0.2	H	P	still_end	0
434041	M	0.2	H	D	still_start	137
434041	M	0.2	H	D	rocking	122
434041	M	0.2	H	D	still_end	119
434041	M	0.2	H	P	still_start	0
434041	M	0.2	H	P	rocking	0
434041	M	0.2	H	P	still_end	0
434042	M	0.2	H	D	still_start	115
434042	M	0.2	H	D	rocking	46
434042	M	0.2	H	D	still_end	94
434042	M	0.2	H	P	still_start	0
434042	M	0.2	H	P	rocking	0
434042	M	0.2	H	P	still_end	0
434107	F	0.2	H	D	still_start	107
434107	F	0.2	H	D	rocking	77
434107	F	0.2	H	D	still_end	72
434107	F	0.2	H	P	still_start	0
434107	F	0.2	H	P	rocking	0
434107	F	0.2	H	P	still_end	0
433755	M	0.2	H	D	still_start	87
433755	M	0.2	H	D	rocking	48
433755	M	0.2	H	D	still_end	73
433755	M	0.2	H	P	still_start	0
433755	M	0.2	H	P	rocking	0
433755	M	0.2	H	P	still_end	0
433754	M	0.2	H	D	still_start	106
433754	M	0.2	H	D	rocking	44
433754	M	0.2	H	D	still_end	87
433754	M	0.2	H	P	still_start	0
433754	M	0.2	H	P	rocking	0
433754	M	0.2	H	P	still_end	0
434466	M	0.2	H	D	still_start	119
434466	M	0.2	H	D	rocking	92
434466	M	0.2	H	D	still_end	99
434466	M	0.2	H	P	still_start	0
434466	M	0.2	H	P	rocking	0
434466	M	0.2	H	P	still_end	5
434467	M	0.2	H	D	still_start	93
434467	M	0.2	H	D	rocking	73
434467	M	0.2	H	D	still_end	71
434467	M	0.2	H	P	still_start	0
434467	M	0.2	H	P	rocking	0
434467	M	0.2	H	P	still_end	0
434468	F	0.2	H	D	still_start	88
434468	F	0.2	H	D	rocking	12
434468	F	0.2	H	D	still_end	70
434468	F	0.2	H	P	still_start	0
434468	F	0.2	H	P	rocking	0
434468	F	0.2	H	P	still_end	0
434469	F	0.2	H	D	still_start	103
434469	F	0.2	H	D	rocking	98
434469	F	0.2	H	D	still_end	90
434469	F	0.2	H	P	still_start	0
434469	F	0.2	H	P	rocking	0
434469	F	0.2	H	P	still_end	0
434460	M	0.2	H	D	still_start	112
434460	M	0.2	H	D	rocking	116
434460	M	0.2	H	D	still_end	121
434460	M	0.2	H	P	still_start	0
434460	M	0.2	H	P	rocking	0
434460	M	0.2	H	P	still_end	0
434526	F	0.2	H	D	still_start	109
434526	F	0.2	H	D	rocking	84
434526	F	0.2	H	D	still_end	103
434526	F	0.2	H	P	still_start	0
434526	F	0.2	H	P	rocking	0
434526	F	0.2	H	P	still_end	0
434527	F	0.2	H	D	still_start	99
434527	F	0.2	H	D	rocking	61
434527	F	0.2	H	D	still_end	75
434527	F	0.2	H	P	still_start	0
434527	F	0.2	H	P	rocking	0
434527	F	0.2	H	P	still_end	0
434528	M	0.2	H	D	still_start	87
434528	M	0.2	H	D	rocking	86
434528	M	0.2	H	D	still_end	92
434528	M	0.2	H	P	still_start	0
434528	M	0.2	H	P	rocking	0
434528	M	0.2	H	P	still_end	0
434520	M	0.2	H	D	still_start	126
434520	M	0.2	H	D	rocking	90
434520	M	0.2	H	D	still_end	114
434520	M	0.2	H	P	still_start	0
434520	M	0.2	H	P	rocking	0
434520	M	0.2	H	P	still_end	0
434536	M	0.2	H	D	still_start	105
434536	M	0.2	H	D	rocking	67
434536	M	0.2	H	D	still_end	90
434536	M	0.2	H	P	still_start	0
434536	M	0.2	H	P	rocking	0
434536	M	0.2	H	P	still_end	0
434537	M	0.2	H	D	still_start	90
434537	M	0.2	H	D	rocking	31
434537	M	0.2	H	D	still_end	110
434537	M	0.2	H	P	still_start	0
434537	M	0.2	H	P	rocking	0
434537	M	0.2	H	P	still_end	0
434538	F	0.2	H	D	still_start	131
434538	F	0.2	H	D	rocking	118
434538	F	0.2	H	D	still_end	137
434538	F	0.2	H	P	still_start	0
434538	F	0.2	H	P	rocking	0
434538	F	0.2	H	P	still_end	0
4353_9		0.2	H	D	still_start	109
4353_9		0.2	H	D	rocking	51
4353_9		0.2	H	D	still_end	117
4353_9		0.2	H	P	still_start	0
4353_9		0.2	H	P	rocking	0
4353_9		0.2	H	P	still_end	0
4353_0		0.2	H	D	still_start	95
4353_0		0.2	H	D	rocking	70
4353_0		0.2	H	D	still_end	92
4353_0		0.2	H	P	still_start	0
4353_0		0.2	H	P	rocking	0
4353_0		0.2	H	P	still_end	0
4353_1		0.2	H	D	still_start	117
4353_1		0.2	H	D	rocking	95
4353_1		0.2	H	D	still_end	101
4353_1		0.2	H	P	still_start	0
4353_1		0.2	H	P	rocking	0
4353_1		0.2	H	P	still_end	0
433962	M	2	H	D	still_start	110
433962	M	2	H	D	rocking	43
433962	M	2	H	D	still_end	112
433962	M	2	H	P	still_start	0
433962	M	2	H	P	rocking	100
433962	M	2	H	P	still_end	0
433963	F	2	H	D	still_start	151
433963	F	2	H	D	rocking	109
433963	F	2	H	D	still_end	143
433963	F	2	H	P	still_start	0
433963	F	2	H	P	rocking	48
433963	F	2	H	P	still_end	0
433964	F	2	H	D	still_start	136
433964	F	2	H	D	rocking	93
433964	F	2	H	D	still_end	103
433964	F	2	H	P	still_start	0
433964	F	2	H	P	rocking	33
433964	F	2	H	P	still_end	0
433965	F	2	H	D	still_start	113
433965	F	2	H	D	rocking	76
433965	F	2	H	D	still_end	104
433965	F	2	H	P	still_start	3
433965	F	2	H	P	rocking	18
433965	F	2	H	P	still_end	0
433967	F	2	H	D	still_start	118
433967	F	2	H	D	rocking	88
433967	F	2	H	D	still_end	105
433967	F	2	H	P	still_start	0
433967	F	2	H	P	rocking	55
433967	F	2	H	P	still_end	3
433968	F	2	H	D	still_start	111
433968	F	2	H	D	rocking	61
433968	F	2	H	D	still_end	104
433968	F	2	H	P	still_start	0
433968	F	2	H	P	rocking	41
433968	F	2	H	P	still_end	0
433963	F	2	H	D	still_start	121
433963	F	2	H	D	rocking	98
433963	F	2	H	D	still_end	102
433963	F	2	H	P	still_start	0
433963	F	2	H	P	rocking	2
433963	F	2	H	P	still_end	0
433964	F	2	H	D	still_start	114
433964	F	2	H	D	rocking	84
433964	F	2	H	D	still_end	116
433964	F	2	H	P	still_start	0
433964	F	2	H	P	rocking	30
433964	F	2	H	P	still_end	0
433966	M	2	H	D	still_start	113
433966	M	2	H	D	rocking	84
433966	M	2	H	D	still_end	107
433966	M	2	H	P	still_start	0
433966	M	2	H	P	rocking	19
433966	M	2	H	P	still_end	0
433969	F	2	H	D	still_start	118
433969	F	2	H	D	rocking	110
433969	F	2	H	D	still_end	94
433969	F	2	H	P	still_start	0
433969	F	2	H	P	rocking	0
433969	F	2	H	P	still_end	0
433960	F	2	H	D	still_start	116
433960	F	2	H	D	rocking	42
433960	F	2	H	D	still_end	0
433960	F	2	H	P	still_start	0
433960	F	2	H	P	rocking	0
433960	F	2	H	P	still_end	0
434467	M	2	H	D	still_start	106
434467	M	2	H	D	rocking	116
434467	M	2	H	D	still_end	97
434467	M	2	H	P	still_start	0
434467	M	2	H	P	rocking	0
434467	M	2	H	P	still_end	0
434468	M	2	H	D	still_start	108
434468	M	2	H	D	rocking	109
434468	M	2	H	D	still_end	94
434468	M	2	H	P	still_start	0
434468	M	2	H	P	rocking	0
434468	M	2	H	P	still_end	0
434469	F	2	H	D	still_start	109
434469	F	2	H	D	rocking	82
434469	F	2	H	D	still_end	41
434469	F	2	H	P	still_start	0
434469	F	2	H	P	rocking	0
434469	F	2	H	P	still_end	0
434460	M	2	H	D	still_start	87
434460	M	2	H	D	rocking	80
434460	M	2	H	D	still_end	86
434460	M	2	H	P	still_start	0
434460	M	2	H	P	rocking	0
434460	M	2	H	P	still_end	0
434526	M	2	H	D	still_start	132
434526	M	2	H	D	rocking	96
434526	M	2	H	D	still_end	117
434526	M	2	H	P	still_start	0
434526	M	2	H	P	rocking	15
434526	M	2	H	P	still_end	0
434527	M	2	H	D	still_start	123
434527	M	2	H	D	rocking	43
434527	M	2	H	D	still_end	123
434527	M	2	H	P	still_start	0
434527	M	2	H	P	rocking	49
434527	M	2	H	P	still_end	0
434528	M	2	H	D	still_start	120
434528	M	2	H	D	rocking	87
434528	M	2	H	D	still_end	105
434528	M	2	H	P	still_start	0
434528	M	2	H	P	rocking	14
434528	M	2	H	P	still_end	0
434529	M	2	H	D	still_start	114
434529	M	2	H	D	rocking	62
434529	M	2	H	D	still_end	105
434529	M	2	H	P	still_start	0
434529	M	2	H	P	rocking	47
434529	M	2	H	P	still_end	0
434520	M	2	H	D	still_start	116
434520	M	2	H	D	rocking	74
434520	M	2	H	D	still_end	102
434520	M	2	H	P	still_start	0
434520	M	2	H	P	rocking	33
434520	M	2	H	P	still_end	0
434536	F	2	H	D	still_start	122
434536	F	2	H	D	rocking	90
434536	F	2	H	D	still_end	100
434536	F	2	H	P	still_start	0
434536	F	2	H	P	rocking	5
434536	F	2	H	P	still_end	0
434537	F	2	H	D	still_start	90
434537	F	2	H	D	rocking	18
434537	F	2	H	D	still_end	83
434537	F	2	H	P	still_start	0
434537	F	2	H	P	rocking	43
434537	F	2	H	P	still_end	0
434539	M	2	H	D	still_start	91
434539	M	2	H	D	rocking	67
434539	M	2	H	D	still_end	56
434539	M	2	H	P	still_start	0
434539	M	2	H	P	rocking	0
434539	M	2	H	P	still_end	0
434530	M	2	H	D	still_start	86
434530	M	2	H	D	rocking	46
434530	M	2	H	D	still_end	54
434530	M	2	H	P	still_start	0
434530	M	2	H	P	rocking	9
434530	M	2	H	P	still_end	0
434531	M	2	H	D	still_start	102
434531	M	2	H	D	rocking	75
434531	M	2	H	D	still_end	104
434531	M	2	H	P	still_start	0
434531	M	2	H	P	rocking	0
434531	M	2	H	P	still_end	0
434536		2	H	D	still_start	125
434536		2	H	D	rocking	90
434536		2	H	D	still_end	100
434536		2	H	P	still_start	0
434536		2	H	P	rocking	3
434536		2	H	P	still_end	0
434467		2	H	D	still_start	99
434467		2	H	D	rocking	105
434467		2	H	D	still_end	97
434467		2	H	P	still_start	0
434467		2	H	P	rocking	0
434467		2	H	P	still_end	0
434468		2	H	D	still_start	104
434468		2	H	D	rocking	93
434468		2	H	D	still_end	68
434468		2	H	P	still_start	0
434468		2	H	P	rocking	0
434468		2	H	P	still_end	0
433976	M	0.2	V	D	still_start	129
433976	M	0.2	V	D	rocking	114
433976	M	0.2	V	D	still_end	120
433976	M	0.2	V	P	still_start	0
433976	M	0.2	V	P	rocking	0
433976	M	0.2	V	P	still_end	0
433977	M	0.2	V	D	still_start	130
433977	M	0.2	V	D	rocking	69
433977	M	0.2	V	D	still_end	112
433977	M	0.2	V	P	still_start	0
433977	M	0.2	V	P	rocking	0
433977	M	0.2	V	P	still_end	0
433978	F	0.2	V	D	still_start	103
433978	F	0.2	V	D	rocking	108
433978	F	0.2	V	D	still_end	97
433978	F	0.2	V	P	still_start	0
433978	F	0.2	V	P	rocking	0
433978	F	0.2	V	P	still_end	0
434038	F	0.2	V	D	still_start	104
434038	F	0.2	V	D	rocking	80
434038	F	0.2	V	D	still_end	96
434038	F	0.2	V	P	still_start	0
434038	F	0.2	V	P	rocking	1
434038	F	0.2	V	P	still_end	0
434039	M	0.2	V	D	still_start	66
434039	M	0.2	V	D	rocking	34
434039	M	0.2	V	D	still_end	76
434039	M	0.2	V	P	still_start	0
434039	M	0.2	V	P	rocking	0
434039	M	0.2	V	P	still_end	0
434030	M	0.2	V	D	still_start	106
434030	M	0.2	V	D	rocking	57
434030	M	0.2	V	D	still_end	107
434030	M	0.2	V	P	still_start	0
434030	M	0.2	V	P	rocking	0
434030	M	0.2	V	P	still_end	0
434032	F	0.2	V	D	still_start	109
434032	F	0.2	V	D	rocking	77
434032	F	0.2	V	D	still_end	72
434032	F	0.2	V	P	still_start	0
434032	F	0.2	V	P	rocking	0
434032	F	0.2	V	P	still_end	0
434033	F	0.2	V	D	still_start	124
434033	F	0.2	V	D	rocking	36
434033	F	0.2	V	D	still_end	87
434033	F	0.2	V	P	still_start	0
434033	F	0.2	V	P	rocking	4
434033	F	0.2	V	P	still_end	0
434034	F	0.2	V	D	still_start	104
434034	F	0.2	V	D	rocking	69
434034	F	0.2	V	D	still_end	82
434034	F	0.2	V	P	still_start	0
434034	F	0.2	V	P	rocking	0
434034	F	0.2	V	P	still_end	0
434045	M	0.2	V	D	still_start	104
434045	M	0.2	V	D	rocking	85
434045	M	0.2	V	D	still_end	77
434045	M	0.2	V	P	still_start	0
434045	M	0.2	V	P	rocking	0
434045	M	0.2	V	P	still_end	0
434046	F	0.2	V	D	still_start	112
434046	F	0.2	V	D	rocking	93
434046	F	0.2	V	D	still_end	111
434046	F	0.2	V	P	still_start	0
434046	F	0.2	V	P	rocking	1
434046	F	0.2	V	P	still_end	0
434047	F	0.2	V	D	still_start	108
434047	F	0.2	V	D	rocking	79
434047	F	0.2	V	D	still_end	86
434047	F	0.2	V	P	still_start	0
434047	F	0.2	V	P	rocking	0
434047	F	0.2	V	P	still_end	0
434048	M	0.2	V	D	still_start	135
434048	M	0.2	V	D	rocking	92
434048	M	0.2	V	D	still_end	105
434048	M	0.2	V	P	still_start	0
434048	M	0.2	V	P	rocking	0
434048	M	0.2	V	P	still_end	0
434452	F	0.2	V	D	still_start	100
434452	F	0.2	V	D	rocking	100
434452	F	0.2	V	D	still_end	63
434452	F	0.2	V	P	still_start	0
434452	F	0.2	V	P	rocking	0
434452	F	0.2	V	P	still_end	0
434453	M	0.2	V	D	still_start	87
434453	M	0.2	V	D	rocking	90
434453	M	0.2	V	D	still_end	89
434453	M	0.2	V	P	still_start	0
434453	M	0.2	V	P	rocking	0
434453	M	0.2	V	P	still_end	0
434454	F	0.2	V	D	still_start	94
434454	F	0.2	V	D	rocking	71
434454	F	0.2	V	D	still_end	108
434454	F	0.2	V	P	still_start	0
434454	F	0.2	V	P	rocking	12
434454	F	0.2	V	P	still_end	0
434456	M	0.2	V	D	still_start	106
434456	M	0.2	V	D	rocking	37
434456	M	0.2	V	D	still_end	93
434456	M	0.2	V	P	still_start	0
434456	M	0.2	V	P	rocking	0
434456	M	0.2	V	P	still_end	0
434457	M	0.2	V	D	still_start	116
434457	M	0.2	V	D	rocking	86
434457	M	0.2	V	D	still_end	85
434457	M	0.2	V	P	still_start	0
434457	M	0.2	V	P	rocking	0
434457	M	0.2	V	P	still_end	0
434458	F	0.2	V	D	still_start	78
434458	F	0.2	V	D	rocking	40
434458	F	0.2	V	D	still_end	57
434458	F	0.2	V	P	still_start	0
434458	F	0.2	V	P	rocking	13
434458	F	0.2	V	P	still_end	0
434459	F	0.2	V	D	still_start	84
434459	F	0.2	V	D	rocking	32
434459	F	0.2	V	D	still_end	90
434459	F	0.2	V	P	still_start	0
434459	F	0.2	V	P	rocking	11
434459	F	0.2	V	P	still_end	0
434461	M	0.2	V	D	still_start	92
434461	M	0.2	V	D	rocking	94
434461	M	0.2	V	D	still_end	86
434461	M	0.2	V	P	still_start	0
434461	M	0.2	V	P	rocking	0
434461	M	0.2	V	P	still_end	0
434462	M	0.2	V	D	still_start	75
434462	M	0.2	V	D	rocking	79
434462	M	0.2	V	D	still_end	87
434462	M	0.2	V	P	still_start	25
434462	M	0.2	V	P	rocking	0
434462	M	0.2	V	P	still_end	10
434465	M	0.2	V	D	still_start	101
434465	M	0.2	V	D	rocking	76
434465	M	0.2	V	D	still_end	70
434465	M	0.2	V	P	still_start	0
434465	M	0.2	V	P	rocking	0
434465	M	0.2	V	P	still_end	0
434524	M	0.2	V	D	still_start	107
434524	M	0.2	V	D	rocking	59
434524	M	0.2	V	D	still_end	114
434524	M	0.2	V	P	still_start	0
434524	M	0.2	V	P	rocking	0
434524	M	0.2	V	P	still_end	0
434531	M	0.2	V	D	still_start	111
434531	M	0.2	V	D	rocking	113
434531	M	0.2	V	D	still_end	96
434531	M	0.2	V	P	still_start	0
434531	M	0.2	V	P	rocking	0
434531	M	0.2	V	P	still_end	6
434532		0.2	V	D	still_start	131
434532		0.2	V	D	rocking	88
434532		0.2	V	D	still_end	97
434532		0.2	V	P	still_start	0
434532		0.2	V	P	rocking	0
434532		0.2	V	P	still_end	0
434531		0.2	V	D	still_start	107
434531		0.2	V	D	rocking	73
434531		0.2	V	D	still_end	90
434531		0.2	V	P	still_start	0
434531		0.2	V	P	rocking	0
434531		0.2	V	P	still_end	0
434531		0.2	V	D	still_start	108
434531		0.2	V	D	rocking	64
434531		0.2	V	D	still_end	115
434531		0.2	V	P	still_start	0
434531		0.2	V	P	rocking	0
434531		0.2	V	P	still_end	0
433972	M	2	V	D	still_start	104
433972	M	2	V	D	rocking	94
433972	M	2	V	D	still_end	99
433972	M	2	V	P	still_start	0
433972	M	2	V	P	rocking	0
433972	M	2	V	P	still_end	0
433971	M	2	V	D	still_start	113
433971	M	2	V	D	rocking	101
433971	M	2	V	D	still_end	87
433971	M	2	V	P	still_start	0
433971	M	2	V	P	rocking	8
433971	M	2	V	P	still_end	0
433979	F	2	V	D	still_start	102
433979	F	2	V	D	rocking	105
433979	F	2	V	D	still_end	111
433979	F	2	V	P	still_start	0
433979	F	2	V	P	rocking	0
433979	F	2	V	P	still_end	0
433970	F	2	V	D	still_start	94
433970	F	2	V	D	rocking	107
433970	F	2	V	D	still_end	102
433970	F	2	V	P	still_start	0
433970	F	2	V	P	rocking	0
433970	F	2	V	P	still_end	0
434035	F	2	V	D	still_start	112
434035	F	2	V	D	rocking	16
434035	F	2	V	D	still_end	73
434035	F	2	V	P	still_start	0
434035	F	2	V	P	rocking	0
434035	F	2	V	P	still_end	0
434036	F	2	V	D	still_start	116
434036	F	2	V	D	rocking	77
434036	F	2	V	D	still_end	98
434036	F	2	V	P	still_start	0
434036	F	2	V	P	rocking	5
434036	F	2	V	P	still_end	0
434038	M	2	V	D	still_start	90
434038	M	2	V	D	rocking	26
434038	M	2	V	D	still_end	87
434038	M	2	V	P	still_start	0
434038	M	2	V	P	rocking	7
434038	M	2	V	P	still_end	0
434039	M	2	V	D	still_start	112
434039	M	2	V	D	rocking	107
434039	M	2	V	D	still_end	102
434039	M	2	V	P	still_start	0
434039	M	2	V	P	rocking	0
434039	M	2	V	P	still_end	0
434041	F	2	V	D	still_start	102
434041	F	2	V	D	rocking	93
434041	F	2	V	D	still_end	104
434041	F	2	V	P	still_start	0
434041	F	2	V	P	rocking	6
434041	F	2	V	P	still_end	0
434042	M	2	V	D	still_start	88
434042	M	2	V	D	rocking	100
434042	M	2	V	D	still_end	11
434042	M	2	V	P	still_start	0
434042	M	2	V	P	rocking	0
434042	M	2	V	P	still_end	0
434043	F	2	V	D	still_start	134
434043	F	2	V	D	rocking	38
434043	F	2	V	D	still_end	136
434043	F	2	V	P	still_start	0
434043	F	2	V	P	rocking	127
434043	F	2	V	P	still_end	0
434044	F	2	V	D	still_start	122
434044	F	2	V	D	rocking	109
434044	F	2	V	D	still_end	118
434044	F	2	V	P	still_start	0
434044	F	2	V	P	rocking	0
434044	F	2	V	P	still_end	0
434100	F	2	V	D	still_start	120
434100	F	2	V	D	rocking	97
434100	F	2	V	D	still_end	109
434100	F	2	V	P	still_start	0
434100	F	2	V	P	rocking	3
434100	F	2	V	P	still_end	0
434103	F	2	V	D	still_start	75
434103	F	2	V	D	rocking	68
434103	F	2	V	D	still_end	57
434103	F	2	V	P	still_start	0
434103	F	2	V	P	rocking	4
434103	F	2	V	P	still_end	0
434104	F	2	V	D	still_start	101
434104	F	2	V	D	rocking	58
434104	F	2	V	D	still_end	106
434104	F	2	V	P	still_start	0
434104	F	2	V	P	rocking	32
434104	F	2	V	P	still_end	0
434105	M	2	V	D	still_start	107
434105	M	2	V	D	rocking	85
434105	M	2	V	D	still_end	108
434105	M	2	V	P	still_start	0
434105	M	2	V	P	rocking	3
434105	M	2	V	P	still_end	0
434106	F	2	V	D	still_start	75
434106	F	2	V	D	rocking	85
434106	F	2	V	D	still_end	85
434106	F	2	V	P	still_start	0
434106	F	2	V	P	rocking	0
434106	F	2	V	P	still_end	0
434462	M	2	V	D	still_start	101
434462	M	2	V	D	rocking	66
434462	M	2	V	D	still_end	86
434462	M	2	V	P	still_start	0
434462	M	2	V	P	rocking	26
434462	M	2	V	P	still_end	0
434463	F	2	V	D	still_start	142
434463	F	2	V	D	rocking	136
434463	F	2	V	D	still_end	135
434463	F	2	V	P	still_start	0
434463	F	2	V	P	rocking	0
434463	F	2	V	P	still_end	0
434464	F	2	V	D	still_start	126
434464	F	2	V	D	rocking	96
434464	F	2	V	D	still_end	111
434464	F	2	V	P	still_start	6
434464	F	2	V	P	rocking	9
434464	F	2	V	P	still_end	12
434465	M	2	V	D	still_start	108
434465	M	2	V	D	rocking	103
434465	M	2	V	D	still_end	88
434465	M	2	V	P	still_start	0
434465	M	2	V	P	rocking	9
434465	M	2	V	P	still_end	0
434521	M	2	V	D	still_start	117
434521	M	2	V	D	rocking	74
434521	M	2	V	D	still_end	112
434521	M	2	V	P	still_start	0
434521	M	2	V	P	rocking	13
434521	M	2	V	P	still_end	0
434532	F	2	V	D	still_start	114
434532	F	2	V	D	rocking	97
434532	F	2	V	D	still_end	88
434532	F	2	V	P	still_start	0
434532	F	2	V	P	rocking	13
434532	F	2	V	P	still_end	0
434534	F	2	V	D	still_start	103
434534	F	2	V	D	rocking	93
434534	F	2	V	D	still_end	91
434534	F	2	V	P	still_start	0
434534	F	2	V	P	rocking	0
434534	F	2	V	P	still_end	0
434535	F	2	V	D	still_start	84
434535	F	2	V	D	rocking	83
434535	F	2	V	D	still_end	85
434535	F	2	V	P	still_start	0
434535	F	2	V	P	rocking	12
434535	F	2	V	P	still_end	0
433971		2	V	D	still_start	114
433971		2	V	D	rocking	92
433971		2	V	D	still_end	87
433971		2	V	P	still_start	0
433971		2	V	P	rocking	12
433971		2	V	P	still_end	0
433974		2	V	D	still_start	105
433974		2	V	D	rocking	92
433974		2	V	D	still_end	90
433974		2	V	P	still_start	0
433974		2	V	P	rocking	0
433974		2	V	P	still_end	0
433971		2	V	D	still_start	83
433971		2	V	D	rocking	82
433971		2	V	D	still_end	84
433971		2	V	P	still_start	0
433971		2	V	P	rocking	17
433971		2	V	P	still_end	0
433891	F	control	l	D	still_start	123
433891	F	control	l	D	rocking	116
433891	F	control	l	D	still_end	114
433891	F	control	l	P	still_start	1
433891	F	control	l	P	rocking	0
433891	F	control	l	P	still_end	0
433892	M	control	l	D	still_start	110
433892	M	control	l	D	rocking	95
433892	M	control	l	D	still_end	91
433892	M	control	l	P	still_start	0
433892	M	control	l	P	rocking	0
433892	M	control	l	P	still_end	0
433893	M	control	l	D	still_start	133
433893	M	control	l	D	rocking	119
433893	M	control	l	D	still_end	82
433893	M	control	l	P	still_start	0
433893	M	control	l	P	rocking	0
433893	M	control	l	P	still_end	0
433894	M	control	l	D	still_start	117
433894	M	control	l	D	rocking	96
433894	M	control	l	D	still_end	100
433894	M	control	l	P	still_start	0
433894	M	control	l	P	rocking	0
433894	M	control	l	P	still_end	0
433895	F	control	l	D	still_start	125
433895	F	control	l	D	rocking	90
433895	F	control	l	D	still_end	103
433895	F	control	l	P	still_start	0
433895	F	control	l	P	rocking	0
433895	F	control	l	P	still_end	0
433896	M	control	l	D	still_start	97
433896	M	control	l	D	rocking	92
433896	M	control	l	D	still_end	65
433896	M	control	l	P	still_start	0
433896	M	control	l	P	rocking	0
433896	M	control	l	P	still_end	0
433897	M	control	l	D	still_start	94
433897	M	control	l	D	rocking	87
433897	M	control	l	D	still_end	96
433897	M	control	l	P	still_start	0
433897	M	control	l	P	rocking	6
433897	M	control	l	P	still_end	0
433898	M	control	l	D	still_start	102
433898	M	control	l	D	rocking	96
433898	M	control	l	D	still_end	90
433898	M	control	l	P	still_start	0
433898	M	control	l	P	rocking	0
433898	M	control	l	P	still_end	0
433899	M	control	l	D	still_start	131
433899	M	control	l	D	rocking	112
433899	M	control	l	D	still_end	131
433899	M	control	l	P	still_start	0
433899	M	control	l	P	rocking	0
433899	M	control	l	P	still_end	0
433890	M	control	l	D	still_start	118
433890	M	control	l	D	rocking	94
433890	M	control	l	D	still_end	90
433890	M	control	l	P	still_start	0
433890	M	control	l	P	rocking	0
433890	M	control	l	P	still_end	0
433891	M	control	l	D	still_start	120
433891	M	control	l	D	rocking	95
433891	M	control	l	D	still_end	77
433891	M	control	l	P	still_start	0
433891	M	control	l	P	rocking	0
433891	M	control	l	P	still_end	0
433892	F	control	l	D	still_start	121
433892	F	control	l	D	rocking	100
433892	F	control	l	D	still_end	109
433892	F	control	l	P	still_start	0
433892	F	control	l	P	rocking	0
433892	F	control	l	P	still_end	0
433901	F	control	l	D	still_start	90
433901	F	control	l	D	rocking	103
433901	F	control	l	D	still_end	102
433901	F	control	l	P	still_start	0
433901	F	control	l	P	rocking	0
433901	F	control	l	P	still_end	0
433902	M	control	l	D	still_start	127
433902	M	control	l	D	rocking	127
433902	M	control	l	D	still_end	118
433902	M	control	l	P	still_start	0
433902	M	control	l	P	rocking	0
433902	M	control	l	P	still_end	0
433903	M	control	l	D	still_start	118
433903	M	control	l	D	rocking	127
433903	M	control	l	D	still_end	131
433903	M	control	l	P	still_start	0
433903	M	control	l	P	rocking	0
433903	M	control	l	P	still_end	0
433904	F	control	l	D	still_start	100
433904	F	control	l	D	rocking	104
433904	F	control	l	D	still_end	97
433904	F	control	l	P	still_start	0
433904	F	control	l	P	rocking	0
433904	F	control	l	P	still_end	0
433905	F	control	l	D	still_start	120
433905	F	control	l	D	rocking	108
433905	F	control	l	D	still_end	96
433905	F	control	l	P	still_start	0
433905	F	control	l	P	rocking	0
433905	F	control	l	P	still_end	0
433906	M	control	l	D	still_start	107
433906	M	control	l	D	rocking	103
433906	M	control	l	D	still_end	81
433906	M	control	l	P	still_start	0
433906	M	control	l	P	rocking	0
433906	M	control	l	P	still_end	0
433907	F	control	l	D	still_start	87
433907	F	control	l	D	rocking	91
433907	F	control	l	D	still_end	84
433907	F	control	l	P	still_start	0
433907	F	control	l	P	rocking	0
433907	F	control	l	P	still_end	0
431312	F	control	l	D	still_start	76
431312	F	control	l	D	rocking	38
431312	F	control	l	D	still_end	72
431312	F	control	l	P	still_start	0
431312	F	control	l	P	rocking	0
431312	F	control	l	P	still_end	0
431316	F	control	l	D	still_start	102
431316	F	control	l	D	rocking	80
431316	F	control	l	D	still_end	72
431316	F	control	l	P	still_start	0
431316	F	control	l	P	rocking	0
431316	F	control	l	P	still_end	0
431310	F	control	l	D	still_start	98
431310	F	control	l	D	rocking	84
431310	F	control	l	D	still_end	94
431310	F	control	l	P	still_start	0
431310	F	control	l	P	rocking	0
431310	F	control	l	P	still_end	0
431311	M	control	l	D	still_start	86
431311	M	control	l	D	rocking	74
431311	M	control	l	D	still_end	64
431311	M	control	l	P	still_start	0
431311	M	control	l	P	rocking	0
431311	M	control	l	P	still_end	0
434395	M	control	l	D	still_start	83
434395	M	control	l	D	rocking	83
434395	M	control	l	D	still_end	99
434395	M	control	l	P	still_start	0
434395	M	control	l	P	rocking	0
434395	M	control	l	P	still_end	0
434396	M	control	l	D	still_start	106
434396	M	control	l	D	rocking	71
434396	M	control	l	D	still_end	81
434396	M	control	l	P	still_start	0
434396	M	control	l	P	rocking	0
434396	M	control	l	P	still_end	0
p66		control	l	D	still_start	102
p66		control	l	D	rocking	80
p66		control	l	D	still_end	72
p66		control	l	P	still_start	0
p66		control	l	P	rocking	0
p66		control	l	P	still_end	0
p77		control	l	D	still_start	104
p77		control	l	D	rocking	94
p77		control	l	D	still_end	94
p77		control	l	P	still_start	0
p77		control	l	P	rocking	0
p77		control	l	P	still_end	0

## Sheet: carrying
ID	sex	carrying_condition	call_type	phase	call_n
43389_p1	F	control	D	still_start	123
43389_p1	F	control	D	carrying	116
43389_p1	F	control	D	still_end	114
43389_p1	F	control	P	still_start	1
43389_p1	F	control	P	carrying	0
43389_p1	F	control	P	still_end	0
43389_p2	M	control	D	still_start	110
43389_p2	M	control	D	carrying	95
43389_p2	M	control	D	still_end	91
43389_p2	M	control	P	still_start	0
43389_p2	M	control	P	carrying	0
43389_p2	M	control	P	still_end	0
43389_p3	M	control	D	still_start	133
43389_p3	M	control	D	carrying	119
43389_p3	M	control	D	still_end	82
43389_p3	M	control	P	still_start	0
43389_p3	M	control	P	carrying	0
43389_p3	M	control	P	still_end	0
43389_p4	M	control	D	still_start	117
43389_p4	M	control	D	carrying	96
43389_p4	M	control	D	still_end	100
43389_p4	M	control	P	still_start	0
43389_p4	M	control	P	carrying	0
43389_p4	M	control	P	still_end	0
43389_p5	F	control	D	still_start	125
43389_p5	F	control	D	carrying	90
43389_p5	F	control	D	still_end	103
43389_p5	F	control	P	still_start	0
43389_p5	F	control	P	carrying	0
43389_p5	F	control	P	still_end	0
43389_p6	M	control	D	still_start	97
43389_p6	M	control	D	carrying	92
43389_p6	M	control	D	still_end	65
43389_p6	M	control	P	still_start	0
43389_p6	M	control	P	carrying	0
43389_p6	M	control	P	still_end	0
43389_p7	M	control	D	still_start	94
43389_p7	M	control	D	carrying	87
43389_p7	M	control	D	still_end	96
43389_p7	M	control	P	still_start	0
43389_p7	M	control	P	carrying	6
43389_p7	M	control	P	still_end	0
43389_p8	M	control	D	still_start	102
43389_p8	M	control	D	carrying	96
43389_p8	M	control	D	still_end	90
43389_p8	M	control	P	still_start	0
43389_p8	M	control	P	carrying	0
43389_p8	M	control	P	still_end	0
43389_p9	M	control	D	still_start	131
43389_p9	M	control	D	carrying	112
43389_p9	M	control	D	still_end	131
43389_p9	M	control	P	still_start	0
43389_p9	M	control	P	carrying	0
43389_p9	M	control	P	still_end	0
43389_p10	M	control	D	still_start	118
43389_p10	M	control	D	carrying	94
43389_p10	M	control	D	still_end	90
43389_p10	M	control	P	still_start	0
43389_p10	M	control	P	carrying	0
43389_p10	M	control	P	still_end	0
43389_p11	M	control	D	still_start	120
43389_p11	M	control	D	carrying	95
43389_p11	M	control	D	still_end	77
43389_p11	M	control	P	still_start	0
43389_p11	M	control	P	carrying	0
43389_p11	M	control	P	still_end	0
43389_p12	F	control	D	still_start	121
43389_p12	F	control	D	carrying	100
43389_p12	F	control	D	still_end	109
43389_p12	F	control	P	still_start	0
43389_p12	F	control	P	carrying	0
43389_p12	F	control	P	still_end	0
43390_p1	F	control	D	still_start	90
43390_p1	F	control	D	carrying	103
43390_p1	F	control	D	still_end	102
43390_p1	F	control	P	still_start	0
43390_p1	F	control	P	carrying	0
43390_p1	F	control	P	still_end	0
43390_p2	M	control	D	still_start	127
43390_p2	M	control	D	carrying	127
43390_p2	M	control	D	still_end	118
43390_p2	M	control	P	still_start	0
43390_p2	M	control	P	carrying	0
43390_p2	M	control	P	still_end	0
43390_p3	M	control	D	still_start	118
43390_p3	M	control	D	carrying	127
43390_p3	M	control	D	still_end	131
43390_p3	M	control	P	still_start	0
43390_p3	M	control	P	carrying	0
43390_p3	M	control	P	still_end	0
43390_p4	F	control	D	still_start	100
43390_p4	F	control	D	carrying	104
43390_p4	F	control	D	still_end	97
43390_p4	F	control	P	still_start	0
43390_p4	F	control	P	carrying	0
43390_p4	F	control	P	still_end	0
43390_P5	F	control	D	still_start	120
43390_P5	F	control	D	carrying	108
43390_P5	F	control	D	still_end	96
43390_P5	F	control	P	still_start	0
43390_P5	F	control	P	carrying	0
43390_P5	F	control	P	still_end	0
43390_p6	M	control	D	still_start	107
43390_p6	M	control	D	carrying	103
43390_p6	M	control	D	still_end	81
43390_p6	M	control	P	still_start	0
43390_p6	M	control	P	carrying	0
43390_p6	M	control	P	still_end	0
43390_p7	F	control	D	still_start	87
43390_p7	F	control	D	carrying	91
43390_p7	F	control	D	still_end	84
43390_p7	F	control	P	still_start	0
43390_p7	F	control	P	carrying	0
43390_p7	F	control	P	still_end	0
43131_p2	F	control	D	still_start	76
43131_p2	F	control	D	carrying	38
43131_p2	F	control	D	still_end	72
43131_p2	F	control	P	still_start	0
43131_p2	F	control	P	carrying	0
43131_p2	F	control	P	still_end	0
43131_p6	F	control	D	still_start	102
43131_p6	F	control	D	carrying	80
43131_p6	F	control	D	still_end	72
43131_p6	F	control	P	still_start	0
43131_p6	F	control	P	carrying	0
43131_p6	F	control	P	still_end	0
43131_p10	F	control	D	still_start	98
43131_p10	F	control	D	carrying	84
43131_p10	F	control	D	still_end	94
43131_p10	F	control	P	still_start	0
43131_p10	F	control	P	carrying	0
43131_p10	F	control	P	still_end	0
43131_p11	M	control	D	still_start	86
43131_p11	M	control	D	carrying	74
43131_p11	M	control	D	still_end	64
43131_p11	M	control	P	still_start	0
43131_p11	M	control	P	carrying	0
43131_p11	M	control	P	still_end	0
43439_p5	M	control	D	still_start	83
43439_p5	M	control	D	carrying	83
43439_p5	M	control	D	still_end	99
43439_p5	M	control	P	still_start	0
43439_p5	M	control	P	carrying	0
43439_p5	M	control	P	still_end	0
43439_p6	M	control	D	still_start	106
43439_p6	M	control	D	carrying	71
43439_p6	M	control	D	still_end	81
43439_p6	M	control	P	still_start	0
43439_p6	M	control	P	carrying	0
43439_p6	M	control	P	still_end	0
43375_p3	M	0.2	D	still_start	92
43375_p3	M	0.2	D	carrying	36
43375_p3	M	0.2	D	still_end	15
43375_p3	M	0.2	P	still_start	0
43375_p3	M	0.2	P	carrying	0
43375_p3	M	0.2	P	still_end	0
43375_p4	F	0.2	D	still_start	110
43375_p4	F	0.2	D	carrying	39
43375_p4	F	0.2	D	still_end	87
43375_p4	F	0.2	P	still_start	0
43375_p4	F	0.2	P	carrying	6
43375_p4	F	0.2	P	still_end	0
43375_p5	M	0.2	D	still_start	87
43375_p5	M	0.2	D	carrying	41
43375_p5	M	0.2	D	still_end	67
43375_p5	M	0.2	P	still_start	13
43375_p5	M	0.2	P	carrying	6
43375_p5	M	0.2	P	still_end	8
43375_p6	M	0.2	D	still_start	77
43375_p6	M	0.2	D	carrying	8
43375_p6	M	0.2	D	still_end	42
43375_p6	M	0.2	P	still_start	0
43375_p6	M	0.2	P	carrying	0
43375_p6	M	0.2	P	still_end	0
43375_p7	M	0.2	D	still_start	98
43375_p7	M	0.2	D	carrying	81
43375_p7	M	0.2	D	still_end	93
43375_p7	M	0.2	P	still_start	0
43375_p7	M	0.2	P	carrying	0
43375_p7	M	0.2	P	still_end	0
43375_p111	F	0.2	D	still_start	117
43375_p111	F	0.2	D	carrying	82
43375_p111	F	0.2	D	still_end	100
43375_p111	F	0.2	P	still_start	0
43375_p111	F	0.2	P	carrying	0
43375_p111	F	0.2	P	still_end	0
43382_p13	F	0.2	D	still_start	102
43382_p13	F	0.2	D	carrying	66
43382_p13	F	0.2	D	still_end	99
43382_p13	F	0.2	P	still_start	0
43382_p13	F	0.2	P	carrying	0
43382_p13	F	0.2	P	still_end	2
43382_p15	F	0.2	D	still_start	95
43382_p15	F	0.2	D	carrying	14
43382_p15	F	0.2	D	still_end	18
43382_p15	F	0.2	P	still_start	0
43382_p15	F	0.2	P	carrying	0
43382_p15	F	0.2	P	still_end	0
43382_p16	M	0.2	D	still_start	107
43382_p16	M	0.2	D	carrying	78
43382_p16	M	0.2	D	still_end	102
43382_p16	M	0.2	P	still_start	0
43382_p16	M	0.2	P	carrying	3
43382_p16	M	0.2	P	still_end	1
43382_p18	F	0.2	D	still_start	105
43382_p18	F	0.2	D	carrying	72
43382_p18	F	0.2	D	still_end	87
43382_p18	F	0.2	P	still_start	0
43382_p18	F	0.2	P	carrying	0
43382_p18	F	0.2	P	still_end	0
43382_p19	F	0.2	D	still_start	86
43382_p19	F	0.2	D	carrying	11
43382_p19	F	0.2	D	still_end	33
43382_p19	F	0.2	P	still_start	0
43382_p19	F	0.2	P	carrying	0
43382_p19	F	0.2	P	still_end	0
43382_p20	M	0.2	D	still_start	121
43382_p20	M	0.2	D	carrying	30
43382_p20	M	0.2	D	still_end	107
43382_p20	M	0.2	P	still_start	0
43382_p20	M	0.2	P	carrying	0
43382_p20	M	0.2	P	still_end	0
43382_p100	M	0.2	D	still_start	119
43382_p100	M	0.2	D	carrying	84
43382_p100	M	0.2	D	still_end	76
43382_p100	M	0.2	P	still_start	0
43382_p100	M	0.2	P	carrying	0
43382_p100	M	0.2	P	still_end	0
43382_p22	M	0.2	D	still_start	145
43382_p22	M	0.2	D	carrying	60
43382_p22	M	0.2	D	still_end	134
43382_p22	M	0.2	P	still_start	0
43382_p22	M	0.2	P	carrying	8
43382_p22	M	0.2	P	still_end	0
43382_p1	M	0.2	D	still_start	110
43382_p1	M	0.2	D	carrying	103
43382_p1	M	0.2	D	still_end	76
43382_p1	M	0.2	P	still_start	5
43382_p1	M	0.2	P	carrying	5
43382_p1	M	0.2	P	still_end	3
43382_p02	F	0.2	D	still_start	107
43382_p02	F	0.2	D	carrying	92
43382_p02	F	0.2	D	still_end	102
43382_p02	F	0.2	P	still_start	0
43382_p02	F	0.2	P	carrying	0
43382_p02	F	0.2	P	still_end	0
43383_p3	F	0.2	D	still_start	92
43383_p3	F	0.2	D	carrying	68
43383_p3	F	0.2	D	still_end	63
43383_p3	F	0.2	P	still_start	0
43383_p3	F	0.2	P	carrying	24
43383_p3	F	0.2	P	still_end	11
43383_p4	M	0.2	D	still_start	89
43383_p4	M	0.2	D	carrying	40
43383_p4	M	0.2	D	still_end	77
43383_p4	M	0.2	P	still_start	0
43383_p4	M	0.2	P	carrying	47
43383_p4	M	0.2	P	still_end	0
43383_p5	M	0.2	D	still_start	105
43383_p5	M	0.2	D	carrying	39
43383_p5	M	0.2	D	still_end	104
43383_p5	M	0.2	P	still_start	0
43383_p5	M	0.2	P	carrying	3
43383_p5	M	0.2	P	still_end	0
43438_p3	M	0.2	D	still_start	114
43438_p3	M	0.2	D	carrying	102
43438_p3	M	0.2	D	still_end	104
43438_p3	M	0.2	P	still_start	0
43438_p3	M	0.2	P	carrying	0
43438_p3	M	0.2	P	still_end	0
43438_p11	F	0.2	D	still_start	104
43438_p11	F	0.2	D	carrying	83
43438_p11	F	0.2	D	still_end	73
43438_p11	F	0.2	P	still_start	0
43438_p11	F	0.2	P	carrying	0
43438_p11	F	0.2	P	still_end	0
43438_p12	F	0.2	D	still_start	112
43438_p12	F	0.2	D	carrying	73
43438_p12	F	0.2	D	still_end	118
43438_p12	F	0.2	P	still_start	0
43438_p12	F	0.2	P	carrying	0
43438_p12	F	0.2	P	still_end	0
43438_p13	M	0.2	D	still_start	109
43438_p13	M	0.2	D	carrying	94
43438_p13	M	0.2	D	still_end	102
43438_p13	M	0.2	P	still_start	0
43438_p13	M	0.2	P	carrying	3
43438_p13	M	0.2	P	still_end	0
43438_p14	F	0.2	D	still_start	85
43438_p14	F	0.2	D	carrying	55
43438_p14	F	0.2	D	still_end	90
43438_p14	F	0.2	P	still_start	0
43438_p14	F	0.2	P	carrying	0
43438_p14	F	0.2	P	still_end	0
43445_p2	F	0.2	D	still_start	84
43445_p2	F	0.2	D	carrying	80
43445_p2	F	0.2	D	still_end	78
43445_p2	F	0.2	P	still_start	6
43445_p2	F	0.2	P	carrying	4
43445_p2	F	0.2	P	still_end	0
43375_p8	F	2	D	still_start	116
43375_p8	F	2	D	carrying	89
43375_p8	F	2	D	still_end	101
43375_p8	F	2	P	still_start	0
43375_p8	F	2	P	carrying	10
43375_p8	F	2	P	still_end	0
43375_p9	F	2	D	still_start	88
43375_p9	F	2	D	carrying	32
43375_p9	F	2	D	still_end	82
43375_p9	F	2	P	still_start	0
43375_p9	F	2	P	carrying	12
43375_p9	F	2	P	still_end	0
43375_p10	M	2	D	still_start	123
43375_p10	M	2	D	carrying	122
43375_p10	M	2	D	still_end	84
43375_p10	M	2	P	still_start	2
43375_p10	M	2	P	carrying	0
43375_p10	M	2	P	still_end	0
43375_p11	F	2	D	still_start	63
43375_p11	F	2	D	carrying	81
43375_p11	F	2	D	still_end	107
43375_p11	F	2	P	still_start	0
43375_p11	F	2	P	carrying	7
43375_p11	F	2	P	still_end	0
43375_p12	F	2	D	still_start	98
43375_p12	F	2	D	carrying	109
43375_p12	F	2	D	still_end	116
43375_p12	F	2	P	still_start	0
43375_p12	F	2	P	carrying	0
43375_p12	F	2	P	still_end	0
43375_p14	F	2	D	still_start	58
43375_p14	F	2	D	carrying	43
43375_p14	F	2	D	still_end	91
43375_p14	F	2	P	still_start	10
43375_p14	F	2	P	carrying	26
43375_p14	F	2	P	still_end	0
43375_p1	M	2	D	still_start	108
43375_p1	M	2	D	carrying	47
43375_p1	M	2	D	still_end	86
43375_p1	M	2	P	still_start	0
43375_p1	M	2	P	carrying	108
43375_p1	M	2	P	still_end	0
43382_p2	F	2	D	still_start	120
43382_p2	F	2	D	carrying	52
43382_p2	F	2	D	still_end	110
43382_p2	F	2	P	still_start	3
43382_p2	F	2	P	carrying	39
43382_p2	F	2	P	still_end	0
43382_p3	F	2	D	still_start	148
43382_p3	F	2	D	carrying	72
43382_p3	F	2	D	still_end	130
43382_p3	F	2	P	still_start	0
43382_p3	F	2	P	carrying	24
43382_p3	F	2	P	still_end	0
43382_p4	M	2	D	still_start	118
43382_p4	M	2	D	carrying	78
43382_p4	M	2	D	still_end	122
43382_p4	M	2	P	still_start	0
43382_p4	M	2	P	carrying	78
43382_p4	M	2	P	still_end	0
43382_p6	M	2	D	still_start	93
43382_p6	M	2	D	carrying	67
43382_p6	M	2	D	still_end	90
43382_p6	M	2	P	still_start	0
43382_p6	M	2	P	carrying	5
43382_p6	M	2	P	still_end	0
43382_p7	M	2	D	still_start	135
43382_p7	M	2	D	carrying	130
43382_p7	M	2	D	still_end	67
43382_p7	M	2	P	still_start	0
43382_p7	M	2	P	carrying	35
43382_p7	M	2	P	still_end	0
43382_p8	F	2	D	still_start	124
43382_p8	F	2	D	carrying	43
43382_p8	F	2	D	still_end	59
43382_p8	F	2	P	still_start	0
43382_p8	F	2	P	carrying	87
43382_p8	F	2	P	still_end	40
43382_p9	M	2	D	still_start	92
43382_p9	M	2	D	carrying	75
43382_p9	M	2	D	still_end	41
43382_p9	M	2	P	still_start	0
43382_p9	M	2	P	carrying	19
43382_p9	M	2	P	still_end	0
43382_p10	F	2	D	still_start	125
43382_p10	F	2	D	carrying	82
43382_p10	F	2	D	still_end	125
43382_p10	F	2	P	still_start	0
43382_p10	F	2	P	carrying	30
43382_p10	F	2	P	still_end	0
43382_p6	F	2	D	still_start	108
43382_p6	F	2	D	carrying	27
43382_p6	F	2	D	still_end	113
43382_p6	F	2	P	still_start	0
43382_p6	F	2	P	carrying	129
43382_p6	F	2	P	still_end	0
43382_p7	M	2	D	still_start	116
43382_p7	M	2	D	carrying	73
43382_p7	M	2	D	still_end	107
43382_p7	M	2	P	still_start	0
43382_p7	M	2	P	carrying	64
43382_p7	M	2	P	still_end	0
43383_p8	M	2	D	still_start	107
43383_p8	M	2	D	carrying	103
43383_p8	M	2	D	still_end	117
43383_p8	M	2	P	still_start	0
43383_p8	M	2	P	carrying	2
43383_p8	M	2	P	still_end	0
43383_p9	F	2	D	still_start	84
43383_p9	F	2	D	carrying	117
43383_p9	F	2	D	still_end	103
43383_p9	F	2	P	still_start	0
43383_p9	F	2	P	carrying	55
43383_p9	F	2	P	still_end	0
43383_p10	F	2	D	still_start	117
43383_p10	F	2	D	carrying	59
43383_p10	F	2	D	still_end	129
43383_p10	F	2	P	still_start	0
43383_p10	F	2	P	carrying	53
43383_p10	F	2	P	still_end	0
43383_p7	F	2	D	still_start	74
43383_p7	F	2	D	carrying	51
43383_p7	F	2	D	still_end	76
43383_p7	F	2	P	still_start	0
43383_p7	F	2	P	carrying	32
43383_p7	F	2	P	still_end	0
43383_p9	F	2	D	still_start	87
43383_p9	F	2	D	carrying	45
43383_p9	F	2	D	still_end	62
43383_p9	F	2	P	still_start	0
43383_p9	F	2	P	carrying	15
43383_p9	F	2	P	still_end	0
43445_p10	F	2	D	still_start	93
43445_p10	F	2	D	carrying	38
43445_p10	F	2	D	still_end	28
43445_p10	F	2	P	still_start	0
43445_p10	F	2	P	carrying	47
43445_p10	F	2	P	still_end	0
43438_p7	M	2	D	still_start	118
43438_p7	M	2	D	carrying	53
43438_p7	M	2	D	still_end	107
43438_p7	M	2	P	still_start	0
43438_p7	M	2	P	carrying	69
43438_p7	M	2	P	still_end	0
43438_p9	M	2	D	still_start	117
43438_p9	M	2	D	carrying	107
43438_p9	M	2	D	still_end	117
43438_p9	M	2	P	still_start	0
43438_p9	M	2	P	carrying	21
43438_p9	M	2	P	still_end	0
